# Supplementary material for: Molecular Characterisation of Soybean Osmotins and Their Involvement in Drought Stress Response
Source: Front Genet. 2021 Jun 25;12:632685. doi: 10.3389/fgene.2021.632685 (PMC8267864; doi:10.3389/fgene.2021.632685)
Supplement: Supplementary Table 1 — Primer set designed for RT-qPCR. [file Table_1.XLSX]

## Sheet: Plan1
Table 1 - Primer set designed for RT-qPCR.
Genes	Prímers (5′→3′)		References
GmOLPb	Forward	CCAATTTGGCAACCAGGATTT	This study
	Reverse	TTGTGACACCCACCGTTTAG
GmOLPa-like	Forward	GTGCGGTCCCACAGATTATT
	Reverse	TTGCATCGTCCATAGGGTAAC
GmOLPa	Forward	GTTGCGGTCCCACTGATTAT
	Reverse	GCGTCATCCATAGGGTAACTAAA
P21like	Forward	TTGTTCTTTGTGACCGCTCTAT
	Reverse	GGGTATGAGCATCGGTTTGT
P21	Forward	AAAGCCGTGTTCTTTGTAATCG
	Reverse	GTGTATGTGCATCGGTTTGTG
GmDREB2	Forward	GCTGACGTGGCTGGAACTAA	Chen et al. (2007)
	Reverse	TTCCGCTCGCCTTAACTTCC
GmABI1	Forward	TGTGCCAGAGAAGTAAGCGC	Wang et al. (2010)
	Reverse	GCAAGAATTGAGGCTGCTGG
GmbZIP1	Forward	ATTGCCACCACTTCCACCAT	Gao et al. (2011)
	Reverse	GCAGGAGGAGTAGAAGGCCA
